# Supplementary material for: Characterization of Dysregulated lncRNA-Associated ceRNA Network Reveals Novel lncRNAs With ceRNA Activity as Epigenetic Diagnostic Biomarkers for Osteoporosis Risk
Source: Front Cell Dev Biol. 2020 Mar 31;8:184. doi: 10.3389/fcell.2020.00184 (PMC7136400; doi:10.3389/fcell.2020.00184)
Supplement: TABLE S1 — List of differentially expressed miRNAs, mRNAs and lncRNAs between high-BMD subjects and low-BMD subjects. [file Table_1.XLSX]

## Sheet: DElncRNAs
Ensembl id	p-value	logFC
ENSG00000258610	0.000353464	-0.924588
ENSG00000279785	0.00073535	0.691616
ENSG00000228290	0.000776156	-0.651633
ENSG00000249572	0.0010125	0.728061
ENSG00000254562	0.00109902	0.921013
ENSG00000264108	0.00271936	-0.722447
ENSG00000226115	0.00368045	0.846888
ENSG00000254432	0.00398166	1.06894
ENSG00000272599	0.00533965	-1.16968
ENSG00000226708	0.00568346	0.849743
ENSG00000236145	0.00606383	-0.636393
ENSG00000224239	0.00625644	1.18844
ENSG00000255084	0.00717589	0.927056
ENSG00000258569	0.00738463	0.798696
ENSG00000228703	0.00758978	0.974293
ENSG00000230753	0.00772813	-0.598134
ENSG00000242009	0.007769	0.673569
ENSG00000226649	0.00865096	0.719981
ENSG00000227885	0.00880318	-0.611767
ENSG00000236054	0.00972116	0.599686
ENSG00000278990	0.00980029	1.17445
ENSG00000234584	0.0103697	-0.702689
ENSG00000282164	0.0122069	-0.858975
ENSG00000254092	0.0131712	0.604923
ENSG00000243062	0.0132796	0.674222
ENSG00000253632	0.0141036	0.590586
ENSG00000232636	0.0144797	0.778306
ENSG00000242797	0.0145153	0.910884
ENSG00000263470	0.0157466	-0.826267
ENSG00000254746	0.016669	0.70339
ENSG00000230051	0.0170755	1.1272
ENSG00000251329	0.017087	-0.876839
ENSG00000272202	0.0173149	0.695623
ENSG00000240591	0.0179424	-0.675033
ENSG00000233108	0.018214	0.59495
ENSG00000237017	0.0190797	-0.611456
ENSG00000214708	0.0191867	1.07109
ENSG00000228705	0.0192854	0.607826
ENSG00000249786	0.0201657	0.59276
ENSG00000235823	0.0206886	0.688141
ENSG00000237761	0.0223843	-0.729918
ENSG00000258623	0.023433	0.845657
ENSG00000263272	0.0238457	-0.586683
ENSG00000225233	0.0255802	0.639189
ENSG00000280916	0.02604	0.911857
ENSG00000227617	0.0261582	-0.952927
ENSG00000273192	0.026721	-0.637852
ENSG00000249924	0.0277509	-0.803631
ENSG00000250706	0.0278219	0.624586
ENSG00000231412	0.0280217	-1.10012
ENSG00000253210	0.0280862	-1.02774
ENSG00000227338	0.0282965	0.759523
ENSG00000279803	0.0289908	-0.717451
ENSG00000255471	0.0295785	-0.794025
ENSG00000238246	0.0298311	-0.626531
ENSG00000250893	0.0299447	-0.621123
ENSG00000249365	0.0304868	0.732686
ENSG00000235772	0.0305333	-0.781352
ENSG00000267058	0.0315203	-0.694809
ENSG00000279048	0.031996	-0.699681
ENSG00000274265	0.0326569	-1.3331
ENSG00000223989	0.0329107	0.645103
ENSG00000083622	0.0333516	0.75441
ENSG00000231132	0.0336986	-0.598133
ENSG00000266176	0.0342135	0.719742
ENSG00000225751	0.0345338	0.633385
ENSG00000229646	0.0345361	1.79393
ENSG00000272009	0.0345513	0.730617
ENSG00000267522	0.0363467	0.801066
ENSG00000253825	0.0366139	-0.593267
ENSG00000280073	0.0377147	-1.07028
ENSG00000234535	0.0380077	0.987519
ENSG00000237422	0.0380274	0.603412
ENSG00000233577	0.0381234	0.635422
ENSG00000279129	0.038398	0.593744
ENSG00000228528	0.0385159	0.641838
ENSG00000260853	0.0400103	-0.794092
ENSG00000231864	0.0403539	1.13922
ENSG00000260671	0.0406233	1.28286
ENSG00000261426	0.0406562	-0.764062
ENSG00000255187	0.0413611	-0.788098
ENSG00000235890	0.0414015	-0.749704
ENSG00000280710	0.0423861	0.669658
ENSG00000146666	0.0432982	0.702588
ENSG00000203496	0.0444486	0.753524
ENSG00000261451	0.0454214	-0.679414
ENSG00000226699	0.046121	-0.683906
ENSG00000204025	0.0464036	0.661589
ENSG00000255276	0.0468157	0.777391
ENSG00000260563	0.0469608	-0.893526
ENSG00000225680	0.0472495	0.804463
ENSG00000233907	0.0472856	0.621856
ENSG00000267077	0.0474079	0.700703
ENSG00000253371	0.0480465	0.685601
ENSG00000180458	0.0498193	0.675107

## Sheet: DEmiRNAs
Ensembl id	p-value	logFC
hsa-miR-34a	0.00120918	1.08348
hsa-miR-1308	0.0120289	0.675923
hsa-miR-3124	0.0185517	1.2491
hsa-miR-340	0.0231992	1.06926
hsa-miR-574-5p	0.025402	-1.58471
hsa-miR-589	0.032092	0.589177
hsa-miR-130b-star	0.0426306	0.832684
hsa-miR-1260	0.0440582	0.735073
hsa-miR-410	0.044746	1.10988
hsa-miR-30a-star	0.0469409	0.957077
hsa-miR-194	0.0494709	1.69445

## Sheet: DEmRNAs
Ensembl id	p-value	logFC
ENSG00000262243	0.000425874	-0.740768
ENSG00000167613	0.00119113	-0.625023
ENSG00000071246	0.00147517	-0.671232
ENSG00000283536	0.00422136	0.80647
ENSG00000189068	0.00527498	-1.45452
ENSG00000268083	0.00535412	-0.708542
ENSG00000105223	0.00652365	-0.585887
ENSG00000180090	0.00815395	0.608254
ENSG00000105341	0.00901486	-0.630593
ENSG00000204257	0.00947544	-0.726758
ENSG00000197728	0.00956851	-0.993918
ENSG00000183688	0.0101908	-0.688091
ENSG00000167414	0.0127012	0.603029
ENSG00000132965	0.0141896	-0.645422
ENSG00000122025	0.0145031	-0.977638
ENSG00000149418	0.014537	-0.698427
ENSG00000149573	0.0148201	-0.770935
ENSG00000275619	0.0150957	-0.613662
ENSG00000129295	0.0167376	-0.780248
ENSG00000260371	0.0171795	-0.710584
ENSG00000181634	0.0182815	-0.628911
ENSG00000273780	0.0206468	0.610358
ENSG00000197454	0.0213408	0.768294
ENSG00000167874	0.0217145	-0.960127
ENSG00000166527	0.0233828	-1.56853
ENSG00000197249	0.0234508	-1.23911
ENSG00000136305	0.0250724	-0.674741
ENSG00000175591	0.0259867	-0.596071
ENSG00000140968	0.0260755	-0.604799
ENSG00000173141	0.0262609	-0.605299
ENSG00000169032	0.0283106	-0.66465
ENSG00000135506	0.0286446	-0.647509
ENSG00000163421	0.0304461	-0.726597
ENSG00000258064	0.031044	-0.654475
ENSG00000117115	0.0312271	-1.08231
ENSG00000155254	0.031932	-0.596836
ENSG00000084110	0.0322021	-1.00083
ENSG00000198113	0.0322858	-0.653994
ENSG00000268500	0.0330107	-0.645833
ENSG00000259171	0.0331615	-0.697258
ENSG00000135052	0.0335603	-0.593087
ENSG00000120889	0.0339227	-0.612926
ENSG00000172123	0.0339557	-0.603274
ENSG00000171208	0.0352482	-0.8486
ENSG00000225190	0.0362553	-0.756913
ENSG00000103313	0.0362783	-0.832685
ENSG00000277936	0.0366766	-1.33905
ENSG00000171867	0.0369227	-0.655392
ENSG00000259132	0.0370656	-0.664557
ENSG00000198053	0.0372719	-0.627352
ENSG00000171777	0.0374125	-0.730053
ENSG00000184988	0.0385917	-0.631005
ENSG00000197780	0.039697	-0.641656
ENSG00000274619	0.0399684	-0.676574
ENSG00000258818	0.0400589	-0.602438
ENSG00000204314	0.0401561	-0.747919
ENSG00000275990	0.0412009	-0.66781
ENSG00000143630	0.0412793	0.609536
ENSG00000204103	0.0429646	-0.752287
ENSG00000229859	0.0435873	-0.619
ENSG00000129450	0.0444135	-0.837592
ENSG00000166401	0.0448041	-1.09893
ENSG00000274953	0.0451313	-0.970961
ENSG00000126264	0.0470522	-0.697864
ENSG00000277957	0.0474804	-0.608727
ENSG00000160593	0.0479718	-0.701349
ENSG00000119632	0.0479769	-0.622644
ENSG00000274110	0.0485989	-0.67807
